# Supplementary material for: Elevated ANG2/ACE2 and immune responses associated with Plasmodium falciparum and SARS-CoV-2 coinfection in Cameroon
Source: PLOS Glob Public Health. 2026 Feb 27;6(2):e0005010. doi: 10.1371/journal.pgph.0005010 (PMC12948122; doi:10.1371/journal.pgph.0005010)
Supplement: S1 Data — Each record includes patient demographics (Lab code, Sex, Age), vital signs (Temperature, Heart Rate, Blood Pressure, Oxygen Saturation), the presence or absence of 20 common symptoms (coded as 1/0, e.g., Fever, Cough, Loss of smell), standard blood biochemical markers (e.g., liver enzymes ALAT/ASAT, kidney function markers, D-Dimer), and a panel of nine immune and inflammatory cytokines (e.g., IL-2, IL-6, IL-1beta, INF-gamma, ACE-2, ANG-2, IL-10, IL-4 and TNF-alpha). (XLSX) [file pgph.0005010.s001.xlsx]

## Sheet: Control
Sex	Age	Temperature	Heart Rate	Respiratory Rate	Systolic blood pressure	Diastolic Blood Pressure	SAO2	Fever	Cough	Sore throat	Rhinorrhoea	Chest pain	Myalgia	Arthralgia	Fatigue	Loss of sense of smell	Loss of flavour	Headache	Confusion	Convulsions	Abdominal pain	Vomiting	Diarrhoea	conjunctivitis	Skin rash	Skin ulcers	ALAT (UI/L)	ASAT (UI/L)	Urée (mg/dl)	Créatinine (mg/dl)	BILI-D	D-Dimer	EPO (pg/ml)	IL-2 (pg/ml)	IL-6 (pg/ml)	IL-1beta (pg/ml)	INF-gamma (pg/ml)	ACE-2 (pg/ml)	ANG-2 (pg/ml)	IL-10 (pg/ml)	IL-4 (pg/ml)	TNF-alpha (pg/ml)
M	22	37.2	92	18	117	80	97	0	0	0	0	0	0	0	0	0	0	0	0	0	0	0	0	0	0	0	16.67	17.43	17.86	0.84	0.23	4447	6.39	17.83	1.06	53	67.74	3.02	11.42	39.96	8	59.62
M	27	37.1	80	17	120	71	99	0	0	0	0	0	0	0	0	0	0	0	0	0	0	0	0	0	0	0	36.28	35.72	34.83	1.09	0.03	523.44	10.08	14.16	1.27	54.93	135.99	2.92	13.23	60.51	4.18	42.4
M	18	36.3	76	18	110	78	98	0	0	0	0	1	0	1	1	0	0	1	0	0	0	0	0	0	0	0	16.59	26.85	24.31	0.75	0.03	916.98	7.97	10.86	1.65	78.91	345.65	2.06	16.1	31.65	2.54	77.08
F	39	37.3	86	20	102	79	97	0	0	0	0	0	0	0	0	0	0	0	0	0	0	0	0	0	0	0	8.75	25.45	15.98	0.95	0.3	1603.78	34.99	10.98	1.76	35	135.34	3.32	11.67	33.97	4	107.55
M	36	37.2	68	20	116	78	95	0	0	0	0	1	0	0	0	0	0	0	0	0	0	0	0	0	0	0	21.99	33.34	43.75	0.95	0.09	66.4	12.89	12.46	1.28	88.83	265.54	3.79	5.14	49.49	7.65	134.59
M	40	36.5	71	18	130	74	97	0	0	0	0	0	0	0	0	0	0	1	0	0	0	0	0	0	0	0	17.86	35.65	29.77	1.57	0.33	566	11.27	19.12	1.19	87.59	320.54	3.03	16.76	82.59	9.4	72.04
F	21	36.8	80	18	110	69	99	0	0	0	0	1	1	0	0	0	0	1	0	0	0	0	0	0	0	0	7.56	34.76	29.24	0.51	0.04	146.69	33.95	14.71	1.27	54	78.5	3.13	3.83	68.54	4.02	25.04
F	23	36.8	76	20	116	76	97	0	0	0	1	0	0	0	0	0	0	0	0	0	0	0	0	0	0	0	24	16.17	11.57	1	0.09	19087	20.04	13.43	1.47	45	105.54	3.98	13.19	34.79	6.76	89.96
F	29	36.6	101	19	133	73	98	1	1	0	0	0	1	0	1	0	0	1	0	0	0	0	0	0	0	0	11.38	23.66	21.3	0.4	0.61	567.77	4.05	18.57	0.87	74.36	44.3	2.94	6.41	39.19	4.66	109.66
M	29	37.5	80	18	110	90	100	1	1	0	1	0	0	1	1	0	0	0	0	0	0	0	0	0	0	0	13.14	25	11.23	1	0.13	72.65	5.78	11.78	1.13	52.44	35	2.96	4.36	117.87	3.1	37.81
F	24	36.9	109	18	121	84	99	1	1	1	1	1	1	1	1	0	0	0	0	0	1	0	0	0	0	0	11.42	17.39	26.71	0.8	0.15	1009.62	5.04	16	2.42	54.93	78.65	3.31	9.59	36.92	4.18	78.8
F	26	36.5	79	21	110	71	98	1	1	0	1	0	0	0	1	0	0	1	0	0	1	0	0	0	0	0	26.85	29.3	12.45	0.9	0.64	720.25	17.41	12.33	1.14	89.24	43.87	3.06	3.32	33.97	3.28	59.62
F	33	37.6	80	20	106	69	99	0	1	0	0	0	0	0	0	0	0	0	0	0	0	0	0	0	0	0	28.8	14.24	47.01	0.9	0.13	431	6.65	23.52	1.23	70.4	89.45	3.28	15.24	35.44	4.56	85.94
M	47	36	68	22	112	71	100	1	0	1	1	0	0	0	0	1	0	0	0	0	0	0	0	0	0	0	13	17	18.6	0.7	0.06	343	5.55	12.33	1.38	55	178.44	3.28	13.59	50.65	7	57.3
F	28	36.6	83	20	115	78	99	1	1	1	0	1	0	0	0	1	0	0	0	0	0	0	0	0	0	0	26	19.5	11.5	0.8	0.3	654	7.65	14.53	0.98	77.25	226.66	3.18	5.65	47.55	3.44	28.63
F	33	37.8	86	17	115	69	99	1	1	0	0	0	0	0	1	1	0	0	0	0	0	0	0	0	0	0	35	34	21.4	1	0.01	543	10.34	12.69	1.16	87	57.66	3.13	12.33	55.44	6	91.54
F	33	36.5	125	20	147	102	97	1	1	0	1	1	1	1	1	1	0	0	0	0	0	1	0	0	0	0	11	17	24.6	0.7	0.22	175	23.33	11.46	0.48	69	76.55	3.13	13.33	44.33	2.43	71
F	28	37.5	124	18	136	72	99	0	0	1	0	0	0	0	0	0	1	0	0	0	0	0	0	0	0	0	35	34	21.4	1	0.42	486	5.55	17.47	0.001	75	122.44	3.13	16.89	77.76	3.33	41.22
F	26	36.2	71	19	101	69	100	0	1	0	1	0	0	1	1	0	0	1	0	0	1	0	0	0	0	0	11	17.2	24.6	0.7	0.02	509	6.45	14.16	1.53	68.16	95.66	3.31	12	78.11	5.65	25.91
M	32	37.8	110	20	120	80	98	1	1	0	1	0	0	1	1	0	0	0	0	0	0	0	0	0	0	0	14	19.9	18.4	0.9	0.13	479.1	10.34	13.06	1.44	99	272.44	3.18	13.55	69.25	4.44	40.07
M	34	37.8	93	17	113	79	96	1	1	1	1	0	0	0	1	0	0	1	0	0	0	0	0	0	0	0	29	32	18.3	0.5	0.2	742.97	11.45	12.45	1.23	66.6	138.55	2.45	12.76	65.96	2.34	55.45
M	34	37.1	87	18	130	96	98	0	1	0	1	0	0	0	1	0	0	0	0	0	0	0	0	0	0	0	14	22	32.27	1	0.17	664	14.33	16.7	1.16	34	189.44	3.1	9.64	44.54	4.44	74.66
M	36	36.8	106	18	118	67	96	1	1	1	0	1	0	0	1	1	0	1	0	0	1	0	0	0	0	0	31	11.3	31.21	1	0.08	780	4.54	14.99	1.11	62.3	64.55	3.04	20.6	33.77	3.2	39.56
F	33	37.3	92	19	120	72	98	0	0	0	0	0	1	1	0	0	0	1	0	0	0	0	0	0	0	0	18	24.3	23.84	0.87	0.2	192	8.45	14.26	1.45	67.1	176.55	2.2	16.1	33.44	2.03	37.45

## Sheet: COVID-19
Sex	Age	Temperature	Heart Rate	Respiratory Rate	Systolic blood pressure	Diastolic Blood Pressure	SAO2	Fever	Cough	Sore throat	Rhinorrhoea	Chest pain	Myalgia	Arthralgia	Fatigue	Loss of sense of smell	Loss of flavour	Headache	Confusion	Convulsions	Abdominal pain	Vomiting	Diarrhoea	conjunctivitis	Skin rash	Skin ulcers	ALAT (UI/L)	ASAT (UI/L)	Urée (mg/dl)	Créatinine (mg/dl)	BILI-D	D-Dimer	EPO (pg/ml)	IL-2 (pg/ml)	IL-6 (pg/ml)	IL-1beta (pg/ml)	INF-gamma (pg/ml)	ACE-2 (pg/ml)	ANG-2 (pg/ml)	IL-10 (pg/ml)	IL-4 (pg/ml)	TNF-alpha (pg/ml)
F	40	38.2	99	19	100	70	NA	1	1	0	0	0	0	0	0	0	0	0	1	1	0	0	0	0	0	0	10.6	29.5	25	0.9	0.1	158.83	6.98	27.01	1.26	102.47	457.16	3.65	8.89	45.5	3.43	141.94
M	30	37.4	102	15	120	97	NA	1	0	0	1	0	0	0	0	0	0	0	0	0	0	0	0	0	0	0	17.3	20.3	29	1.2	0.3	578.51	60.01	11.78	1.37	85.11	273.52	3.03	13.19	30.39	4.18	73.7
M	44	37	78	15	NA	NA	NA	1	1	0	0	0	0	0	1	0	0	1	0	0	0	0	0	0	0	0	14.9	28.6	28.16	1.2	0.27	120.07	70.37	12.51	6	63.19	130.24	3.13	14.19	62.64	4.99	72.04
F	43	36.4	NA	14	NA	NA	NA	0	0	0	0	0	0	0	0	0	0	1	0	0	0	0	0	0	0	0	34	28.6	22	1.1	0.21	3017.54	18.26	11.22	1.4	67.74	2400.76	3.48	29.29	38.24	7.35	317.99
M	22	37.4	NA	14	NA	NA	NA	1	1	0	0	0	0	0	0	0	0	0	0	0	0	0	0	0	0	0	12.7	22.6	17	0.8	0.3	1779.75	30.15	32.46	2.69	39.63	1400.35	2.98	19.55	58.27	3.57	75.38
F	31	37.2	112	17	130	80	NA	1	0	1	0	1	1	1	0	0	0	0	0	1	0	0	0	0	0	0	22	19	32	1.4	0.13	793.06	80.17	11.04	1.43	54.51	460.76	2.96	14.61	72.2	3	34.58
M	47	37.5	87	18	113	68	NA	1	1	0	0	0	0	0	1	0	0	1	0	0	0	0	0	0	0	0	24	34	52	1.5	0.26	286.56	16.19	25.64	1.3	32.19	142.65	3.22	12.42	31.09	4.18	157.36
M	19	37	90	16	130	80	NA	0	0	0	0	0	1	0	1	0	0	0	0	0	0	0	0	0	0	0	30	35	26	1.1	0.26	118.73	13.58	25.36	2.14	65	680.75	2.96	3.81	45.67	4.5	105.46
F	18	38.2	98	15	120	98	NA	1	1	1	1	0	0	1	0	0	0	1	0	0	1	0	0	0	0	0	38	57	30	0.7	0.3	1792.58	3.47	43.64	1.72	114.87	517.88	3.81	14.19	40.73	3.87	460.49
F	46	37.8	76	16	105	69	98	1	1	0	0	0	0	1	0	0	0	0	0	0	0	1	0	0	0	0	31.2	50.5	19	1.1	0.3	769.85	9.52	14.9	0.79	82.21	1200.43	3.13	13	41.8	4.18	93.45
M	53	36.9	84	16	158	97	95	0	1	0	0	0	1	0	1	0	0	1	0	0	0	0	0	0	0	0	21	14	33	0.9	0.22	1114.24	26.09	34.65	0.99	138.44	2600.86	3.77	12.42	36.18	5.16	34.58
F	40	37.1	92	17	152	83	98	1	0	0	1	0	0	0	0	0	0	0	0	0	0	0	0	0	0	0	29	24	32	1.1	0.27	597.02	37.05	33.62	2.17	173.17	470.55	3.18	24.16	24.26	3.57	15.97
F	46	37.1	87	16	138	81	98	1	1	0	0	0	0	0	0	0	1	0	0	0	0	0	0	0	0	0	40	27	26	0.5	0.26	266.43	4.53	11.78	1.05	89	209.45	3.81	20.53	59.64	3.87	33.54
M	54	38	82	14	120	80	NA	1	1	0	0	0	0	0	0	0	0	1	0	0	0	0	0	0	0	0	29.1	22.75	18	0.1	0.3	1596.71	6.82	32.66	1.33	102.88	506.65	3.03	20.5	97.44	8.65	127.48
M	58	36.5	79	16	116	82	NA	0	1	0	0	0	0	1	0	0	0	1	0	0	0	0	0	0	0	0	27	19.47	21	0.8	0.29	769.62	57.12	24.74	1.18	91.72	3400.76	3.25	36.26	39.96	3.87	30.54
F	43	36.3	74	14	100	70	NA	1	1	0	0	0	1	1	0	1	0	0	0	0	0	0	0	0	0	0	44	65	22	1.5	0.3	10000	6.6	13.43	0.5	111	420.87	3.6	15.88	43.06	3.5	38.93
F	31	36.6	86	14	126	79	97	1	1	1	0	1	0	0	1	0	0	1	0	0	0	0	0	0	0	0	44	43.4	30	0.1	0.04	501	3.9	12.14	0.96	121.9	2760.66	3.06	6.15	47.85	4.82	67.22
F	52	37.7	84	17	167	111	96	1	1	1	0	0	1	1	1	1	0	1	0	0	1	0	0	0	0	0	40	47.6	25	1.5	0.4	600.45	12.34	13.43	1.02	64.02	200.66	3.25	8.29	58.34	3.45	255.94
M	27	36.8	101	19	108	63	98	0	1	0	1	1	0	0	1	0	0	1	0	0	0	0	0	0	1	0	31.2	51.5	18	2.3	0.06	580.4	9.45	45.64	0.73	122.32	780.11	3.34	9.9	80.34	4.45	62.59
F	26	36.4	76	17	110	70	97	1	1	0	1	1	1	0	0	0	0	1	0	0	0	0	0	0	0	0	30	27.3	28.8	0.6	0.02	2956.3	43.44	12.88	0.87	74.77	399.43	8.98	13.99	37.55	5.45	36.71
M	43	38.4	98	18	138	98	99	1	0	0	1	0	0	1	0	0	0	1	0	0	0	0	0	0	0	0	45	28	28	0.6	0.19	177.65	15.45	13.79	0.77	90.48	606.54	3.28	13.45	47.77	3.55	61.09
M	18	37.1	75	16	113	73	98	1	1	0	1	0	0	1	0	0	0	1	0	0	0	0	0	0	0	0	43.4	21.5	13.9	0.7	0.13	110.34	5.45	23.52	0.98	90.48	254.66	3.13	11.43	29.85	3.32	52.57
M	47	38.9	110	17	124	72	92	1	1	0	1	0	0	0	0	1	0	1	0	0	1	0	0	0	0	0	40.1	17.8	13.9	0.5	0.4	9167.4	15.43	12.69	0.92	73.94	870.44	6.63	17.11	36.34	4.54	25.91
F	47	37.8	71	16	103	70	98	1	1	1	1	1	1	1	1	1	1	1	0	0	1	0	0	0	1	0	45	42	25.2	1	0.01	79.09	18.43	18.02	0.62	92.96	444.99	3.03	41.33	39.4	3.44	25.04
M	24	37.5	88	24	109	72	96	1	0	0	0	1	1	0	1	1	0	1	0	0	0	0	0	0	0	0	46	21	79.7	0.6	0.5	53.88	10.56	22.42	0.67	97.1	885.55	3.39	38.79	46.33	9.54	216
F	29	37.9	85	24	103	69	97	0	1	1	1	1	1	1	1	1	1	1	0	0	0	0	0	0	0	0	17.4	19.5	23.6	1.3	0.01	564.5	13.44	14.53	0.73	304.23	563.44	5.76	10.34	67.22	8.56	54.55
F	28	38.1	86	23	169	106	98	1	1	0	1	1	1	1	1	1	0	0	0	0	0	0	0	0	0	0	40.7	53	16.3	0.9	0.04	59.44	29.45	90.15	0.61	401.8	900.33	3.56	21.43	33.23	6.77	49.89
F	26	38.5	98	20	105	61	97	1	0	1	0	0	1	1	1	1	0	1	0	0	1	0	0	0	0	1	21	25	24.2	0.9	0.1	1431.04	20.56	13.79	8.61	84.69	980.44	3.39	16.33	42.44	7.23	55.34

## Sheet: MALARIA
Sex	Age	Temperature	Heart Rate	Respiratory Rate	Systolic blood pressure	Diastolic Blood Pressure	SAO2	Fever	Cough	Sore throat	Rhinorrhoea	Chest pain	Myalgia	Arthralgia	Fatigue	Loss of sense of smell	Loss of flavour	Headache	Confusion	Convulsions	Abdominal pain	Vomiting	Diarrhoea	conjunctivitis	Skin rash	Skin ulcers	ALAT (UI/L)	ASAT (UI/L)	Urée (mg/dl)	Créatinine (mg/dl)	BILI-D	D-Dimer	EPO (pg/ml)	IL-2 (pg/ml)	IL-6 (pg/ml)	IL-1beta (pg/ml)	INF-gamma (pg/ml)	ACE-2 (pg/ml)	ANG-2 (pg/ml)	IL-10 (pg/ml)	IL-4 (pg/ml)	TNF-alpha (pg/ml)
M	36	37.1	65	19	110	79	96	1	0	0	0	0	0	0	1	0	0	1	0	0	1	1	0	0	0	0	17.75	32.59	25.62	1.04	0.28	2950	15.41	13.98	3.03	88	388.53	3.81	4.45	59.64	12.43	82.32
F	29	38	67	22	116	76	96	0	0	0	0	1	1	0	1	0	0	1	0	0	1	0	0	0	0	0	7.21	59.78	27.68	0.75	0.5	6500.13	200.76	13.61	2.85	75.18	388.53	1.19	29.29	80.67	7.65	61.09
F	13	40.8	86	15	100	68	99	1	0	0	0	0	1	1	1	0	0	1	0	0	0	0	0	0	0	0	15.14	41.85	40.19	0.98	0.19	1899.38	5.4	19.48	6.53	71.88	754.09	3.34	14.4	198.76	12.87	185.26
M	16	36.6	65	18	111	75	97	1	0	0	0	1	1	0	1	0	0	1	0	0	0	0	0	0	0	0	15.57	31.18	35.7	0.99	1.13	960.98	11.27	18.55	7.36	81.72	540.85	2.9	11.48	59.64	5.165	23.03
F	50	36.6	87	19	117	76	97	0	1	0	0	0	0	1	1	0	0	0	0	0	1	1	0	0	0	0	9.17	25	28.19	1.1	0.03	1757.03	25	22.42	15.79	56.05	2400.76	2.71	12.04	442.69	3.28	25.91
F	35	38.2	94	21	132	100	96	1	0	0	0	0	0	0	0	0	0	1	0	0	0	0	0	0	0	0	9.41	42.23	39.68	0.57	0.96	4200	10.08	16.16	6.84	86	449.76	3.42	25.42	321.14	12.49	250.89
M	28	36.6	86	19	108	81	100	0	1	0	0	1	1	1	0	0	0	0	0	0	1	1	0	0	0	0	50.53	51.76	40.14	0.79	0.24	1603.78	20.97	12.86	3.61	109	88.11	3.19	12.42	168.79	10.87	24.36
F	10	37	64	17	122	80	98	0	1	0	0	0	1	0	0	0	0	1	0	0	1	1	1	0	0	0	16.04	58	34.98	1.2	2.83	4060.4	5.59	16.16	4.87	60.67	273.52	2.93	11.12	365.6	6.59	24.19
F	10	36.9	66	18	124	82	99	1	0	0	0	1	0	0	1	0	0	1	0	0	0	1	0	0	0	0	22.81	37.74	27.78	1.1	1.49	2764.6	4.53	16.22	10.92	80.69	363.23	1.03	15.45	51.97	4.02	33.95
M	27	35.7	87	18	105	73	96	1	0	0	0	0	1	0	0	0	0	1	0	0	0	0	0	0	0	0	17.28	34.69	30.53	1.3	0.09	421.54	14.29	22.22	9.25	166	2100.09	2.96	21.53	100.51	14.46	55.05
F	64	36.6	67	20	158	97	98	1	1	0	0	0	1	1	0	0	0	1	0	0	0	0	0	0	0	0	13.75	26.09	46.07	1.03	0.29	7500	53.42	18.38	10.92	88.65	27.51	2.94	16.1	33.24	2.47	67.85
F	38	37.8	77	18	122	69	96	0	0	0	0	0	1	1	1	0	0	1	0	0	1	0	0	0	0	0	63.59	40.87	48.98	0.54	0.44	146.69	14.29	17.65	6.38	180	3600.87	2.47	12.23	439.76	3.43	25.21
M	52	38	66	16	119	77	100	1	1	0	0	0	0	0	1	0	0	1	0	0	0	0	0	0	0	0	22.64	56.67	21.94	1.23	0.4	1593.42	3.21	17.81	8.2	59.39	118.61	3.13	40.9	1200.45	9.76	17.18
F	59	38	66	19	116	70	98	0	1	0	0	0	1	0	0	0	0	1	0	0	0	1	0	0	0	0	15.45	17.36	26.98	0.03	0.1	2498.4	7.04	16.16	7.16	175	1200.76	3.77	15.88	654.76	6.87	23.52
F	10	36	90	17	100	66	98	0	0	0	0	0	1	0	0	0	0	0	0	0	0	1	0	0	0	0	27.42	41.44	16.44	0.34	0.11	567.77	4.21	17.26	6.53	78.13	107.73	3.32	12.23	680.65	8.86	21.9
M	19	38.1	97	19	104	63	98	1	0	0	0	0	0	0	1	0	0	0	0	0	0	1	0	0	0	0	22.72	39.7	13.95	0.43	0.07	478	4.05	15.24	4.62	72.99	2800.57	3.02	17.66	600.14	13.78	26.44
M	25	38.1	89	18	110	76	96	0	0	0	0	1	0	0	1	0	0	0	0	0	0	0	0	0	0	0	37.07	67.8	32.62	1.08	0.75	880.62	36.67	38.76	2.85	120	339.11	3.31	13.79	47.04	15.63	23.85
F	23	35.7	60	18	121	98	97	1	0	0	0	0	0	0	0	0	0	1	0	0	0	0	0	0	0	0	74.54	67	23.68	1.58	0.02	720.25	38.08	11.31	2.67	75.56	540.77	3.81	15.24	389.64	1.33	26.26
M	18	38	99	22	118	74	95	1	1	0	0	0	0	1	1	0	0	1	0	0	1	1	0	0	0	0	50.45	30.19	33.26	0.96	0.02	4290.4	5.22	21.3	11.8	135	88.11	3.18	23.89	46.24	5.86	20.2
M	31	36.6	98	19	134	91	95	1	1	0	0	0	1	1	0	0	0	1	0	0	0	0	0	0	0	0	19.32	56.02	24.95	0.81	0.07	2436.7	3.08	18.91	8.72	77.1	2400	3.28	9.55	66.72	10.51	32.32
F	2	37.1	89	17	124	86	98	1	0	0	0	0	1	0	1	0	0	0	0	1	1	0	0	0	0	0	12	10.7	40.74	0.56	0.19	1456.54	96.48	15.79	5.94	100.71	113.08	3.06	12.11	44.64	2.6	27.52
F	2	38.7	75	17	108	76	93	0	0	0	0	0	1	0	0	0	0	0	0	1	0	0	1	0	0	0	14.45	17.2	24.4	0.87	0.1	1249.59	6.82	10.29	2.67	83.26	107.73	3.31	10.63	999.54	9.87	7.58
F	48	36.4	79	18	134	96	97	0	1	0	0	0	0	0	0	0	0	0	0	0	0	0	0	0	0	0	14.38	33.2	24.24	1.12	0.6	955.11	8.98	36.64	1.98	70.17	83.63	3.18	11.09	33.97	14.98	19.16
F	3	38	90	19	100	68	97	1	0	0	0	0	0	1	1	0	0	0	0	0	0	0	0	0	0	0	17.74	26.1	24.42	0.3	0.3	780.44	5.98	29.64	2.51	76.84	566.98	2.96	24.43	290.45	4.5	21.58
M	20	38	86	18	119	80	98	1	0	0	0	0	1	1	0	0	0	1	0	0	1	0	1	0	0	0	55.67	25.5	41.09	0.32	0.04	202.33	107.15	12.12	2.76	88	339.11	3.03	13.33	31.8	3.28	31.32
M	27	35.9	95	19	110	70	99	0	0	0	0	1	0	0	0	0	0	0	0	0	1	0	0	0	0	0	14.1	25.1	35.69	0.72	0.5	5882.9	10.08	12.67	2.76	103.28	4600	3.28	8.45	37.67	4.18	28.44
F	34	38	106	19	111	69	94	0	1	0	0	0	1	0	1	0	0	0	0	0	1	0	0	0	0	0	16.7	13.5	41.89	0.41	0.4	3022.6	34.69	22.95	13.21	86.34	27.51	3.81	27.45	37.67	3.28	42.4
F	6	38	91	19	117	79	99	1	0	0	0	0	1	0	0	0	0	1	0	0	0	0	0	0	0	0	15	42.55	44.5	0.82	0.44	3700	6.54	15.61	5.94	102.51	919	2.92	11.45	277.2	4.05	22.22

## Sheet: MALCOV
Sex	Age	Temperature	Heart Rate	Respiratory Rate	Systolic blood pressure	Diastolic Blood Pressure	SAO2	Fever	Cough	Sore throat	Rhinorrhoea	Chest pain	Myalgia	Arthralgia	Fatigue	Loss of sense of smell	Loss of flavour	Headache	Confusion	Convulsions	Abdominal pain	Vomiting	Diarrhoea	conjunctivitis	Skin rash	Skin ulcers	ALAT (UI/L)	ASAT (UI/L)	Urée (mg/dl)	Créatinine (mg/dl)	BILI-D	D-Dimer	EPO (pg/ml)	IL-2 (pg/ml)	IL-6 (pg/ml)	IL-1beta (pg/ml)	INF-gamma (pg/ml)	ACE-2 (pg/ml)	ANG-2 (pg/ml)	IL-10 (pg/ml)	IL-4 (pg/ml)	TNF-alpha (pg/ml)
M	50	39	76	16	100	61	97	1	1	0	0	0	0	1	0	0	0	1	0	0	0	0	0	0	0	0	36	55	39	2.6	0.33	282.19	70.37	15.26	3.71	200	809.98	3.77	9.24	38.43	3.28	22.54
M	20	37.2	76	18	113	82	99	1	1	0	0	0	0	0	1	0	0	0	0	0	0	0	0	0	0	0	53	28	53	1.5	1.01	250.23	265.49	13.79	2.85	72.29	5900.86	1.02	15.29	59.64	3.72	48.6
M	20	38.3	87	18	126	73	94	1	1	0	0	0	0	0	0	0	0	0	0	0	0	0	0	0	0	0	30	55	26	1.1	1.09	260.87	11.58	13.98	3.12	89.24	88.11	3.22	36.54	57.97	3	46.06
M	49	38.1	89	16	110	62	95	1	1	0	0	0	0	1	1	0	0	1	0	0	0	0	0	0	0	0	47	44	40	1.2	0.26	2637.62	36.08	17.1	4.87	135.96	5100.54	3	17.26	44.64	6.45	260.36
M	51	37.5	85	19	103	70	99	0	1	0	0	0	0	0	0	0	0	1	0	0	0	0	0	0	0	0	45	45	25	0.4	0.28	340.63	54.09	12.51	2.35	280	3200.65	3.02	17.21	19.2	3.14	109.66
M	24	38.5	89	18	103	64	93	1	1	0	1	0	0	0	0	0	0	0	0	0	0	0	0	0	0	0	19	55.5	24	1.1	0.14	4644	108.83	10.86	1.78	80.97	1800.67	3.6	14.61	42.28	4.5	23.35
F	60	40.2	98	15	102	96	96	1	0	0	0	1	1	1	1	0	0	1	0	0	0	0	0	0	0	0	46	55.3	26.6	2.4	0.95	1002.97	342.55	9.76	1.42	83.04	4500.64	3.18	11.85	76.76	6	300
F	54	37.5	81	14	120	76	96	1	1	1	0	0	0	0	0	0	0	0	0	0	0	0	0	0	0	0	47	33.3	32.09	2.2	0.1	10000	19.52	15.81	3.93	260	430	3.03	33.96	257.76	4.65	68.8
F	42	37.1	82	17	113	71	97	0	0	0	0	0	0	0	0	0	0	0	0	0	0	0	0	0	0	0	26	27	29.9	0.2	0.24	1274.23	10.66	11.96	2.12	47.48	5000.67	3.81	19.55	69.45	8	35.63
M	39	37.2	77	18	137	83	98	0	0	0	0	0	0	0	0	0	0	0	0	0	0	0	0	0	0	0	46	42	41	1.9	0.18	10000	9.25	13.79	2.85	477.05	1500.78	3.25	14.81	19.23	7.87	49.9
F	28	37.4	71	17	126	71	98	0	0	0	0	0	0	0	0	0	0	0	0	0	0	0	0	0	0	0	22	51	30	1.4	0.16	956.43	29.47	16.36	4.26	111.15	2700.65	3.28	38	210.45	4.5	64.11
F	45	38.8	71	17	124	71	96	0	1	0	1	0	0	0	1	0	0	1	0	0	0	0	0	0	0	0	21	40.6	29.8	1.5	0.6	6023.74	23.08	15.45	4.04	99.99	3200.57	3	12.23	60.38	6	317.99
F	38	37	66	14	120	80	95	1	1	0	0	0	0	0	0	0	0	1	0	0	0	0	0	0	0	0	26.6	57.5	42	1.8	1	4925.55	26.9	13.06	2.59	88.83	860.75	3.06	14.61	42.28	4.34	62.59
M	43	39	101	14	140	90	98	1	1	0	0	1	0	0	0	0	0	0	0	0	0	0	0	0	0	0	38	56.4	36.36	2.1	0.1	6500	34.65	11.41	1.37	68.16	3280	3.6	26.98	92.56	6	5.61
M	33	37.3	86	18	123	89	97	1	1	1	1	1	1	1	1	1	1	1	1	0	1	0	0	0	0	0	38.5	30.3	29.09	1.8	4.1	1244.55	55.91	13.24	2.59	190.53	2500.98	3.25	19.67	84.66	5.1	33.54
M	48	38.6	89	14	120	80	94	1	0	0	0	0	0	1	0	0	0	1	0	0	0	0	0	0	0	0	26.8	27	39	1	0.11	755.88	32.44	14.53	3.21	76.84	2680.44	3.13	13.56	58.11	4.54	47.32
